# Supplementary material for: Distribution characteristics of integrons and correlation analysis of antibiotic resistance in urine isolated Enterobacter cloacae
Source: Front Cell Infect Microbiol. 2024 Oct 1;14:1462742. doi: 10.3389/fcimb.2024.1462742 (PMC11473509; doi:10.3389/fcimb.2024.1462742)
Supplement: Supplementary file 1 [file Table1.xlsx]

## Sheet: Integrons
	class 1 integron	class 2 integron	class 3 integron
1	+	-	-
2	+	-	-
3	-	-	-
4	+	-	-
5	+	-	-
6	-	-	-
7	-	-	-
8	-	-	-
9	-	-	-
10	-	-	-
11	-	-	-
12	-	-	-
13	-	-	-
14	-	-	-
15	-	-	-
16	-	-	-
17	+	-	-
18	-	-	-
19	+	-	-
20	-	-	-
21	-	-	-
22	+	-	-
23	+	-	-
24	+	-	-
25	-	-	-
26	-	-	-
27	+	+	-
28	-	-	-
29	-	-	-
30	-	-	-
31	-	-	-
32	-	-	-
33	-	-	-
34	+	-	-
35	-	+	-
36	+	-	-
37	+	-	-
38	+	-	-
39	+	-	-
40	+	-	-
41	-	-	-
42	-	-	-
43	-	-	-
44	+	-	-
45	-	-	-
46	+	-	-
47	-	-	-
48	-	-	-
49	-	-	-
50	+	-	-
51	+	-	-
52	-	-	-
53	-	-	-
54	-	-	-
55	-	-	-
56	-	-	-
57	+	-	-
58	-	-	-
59	-	+	-
60	-	+	-
61	-	+	-
62	+	-	-
63	+	-	-
64	-	-	-
65	-	-	-
66	-	-	-
67	+	-	-
68	-	-	-
69	-	-	-
70	+	-	-
71	+	-	-
72	+	-	-
73	+	-	-
74	-	-	-
75	+	-	-
76	+	-	-
77	+	-	-
78	-	-	-
79	-	-	-
80	-	-	-
